# Supplementary material for: Comprehensive analysis of spread through air spaces in lung adenocarcinoma and squamous cell carcinoma using the 8th edition AJCC/UICC staging system
Source: BMC Cancer. 2020 Jul 29;20:705. doi: 10.1186/s12885-020-07200-w (PMC7391600; doi:10.1186/s12885-020-07200-w)
Supplement: Supplementary file 1 — Additional file 1:Supplementary Table 1. Primary antibodies used for immunohistochemistry [file 12885_2020_7200_MOESM1_ESM.xlsx]

## Sheet: Supplementary Table 1
Supplementary Table 1 Primary antibodies used for immunohistochemistry
Antibody	Clone	Dilution	Resource
E-cadherin	SPM471	1:100	Thermo Fisher Scientific, MA, USA
Vimentin	V9	1:320	DAKO, Glostrup, Denmark
Survivin	3F343	1:100	Santa Cruz Biotechnology, TX, USA
Ki67	Mib-1	1:160	DAKO, Glostrup, Denmark
Bcl-2	C-2	1:200	Santa Cruz Biotechnology, TX, USA
Bim	NBP1-03073	1:200	Santa Cruz Biotechnology, TX, USA
