# Supplementary material for: Comprehensive analysis of spread through air spaces in lung adenocarcinoma and squamous cell carcinoma using the 8th edition AJCC/UICC staging system
Source: BMC Cancer. 2020 Jul 29;20:705. doi: 10.1186/s12885-020-07200-w (PMC7391600; doi:10.1186/s12885-020-07200-w)
Supplement: Supplementary file 2 — Additional file 2:Supplementary Table 2. Univariate survival analysis of DFS and OS in SQCC. [file 12885_2020_7200_MOESM2_ESM.xlsx]

## Sheet: Supplementary Table 2
Supplementary Table 2 Univariate survival analysis of DFS and OS in SQCC
Parameters		DFS		OS
		Mean DFS (month)	p	Mean OS (month)	p
Age
	≤65	44.29	0.311	58.4	0.665
	>65	49.66		56.03
Tumor size
	≤3cm	51.58	0.094	54.82	0.44
	>3cm	46.04		58.5
Pleural invasion
	Absent	48.39	0.143	55.85	0.399
	Present	43.77		59.16
Vascular invasion
	Absent	48.08	0.809	57.32	0.701
	Present	48.18		55.84
Lymphatic invasion
	Absent	53.59	0.003	58.85	0.057
	Present	39.89		54.24
Perineural invasion
	Absent	47.85	0.386	58.07	0.583
	Present	43.54		53.26
Pathological stage
	Stage I-II	51.82	0.003	58.11	0.189
	Stage III-IV	37.28		53.48
STAS
	Absent	48.72	0.795	59.67	0.05
	Present	44.95		48.9
