# Supplementary material for: Comprehensive analysis of spread through air spaces in lung adenocarcinoma and squamous cell carcinoma using the 8th edition AJCC/UICC staging system
Source: BMC Cancer. 2020 Jul 29;20:705. doi: 10.1186/s12885-020-07200-w (PMC7391600; doi:10.1186/s12885-020-07200-w)
Supplement: Supplementary file 3 — Additional file 3:Supplementary Table 3. Univariate survival analysis of DFS and OS in single stage ADC. [file 12885_2020_7200_MOESM3_ESM.xlsx]

## Sheet: Supplementary Table 3
Supplementary Table 3 Univariate survival analysis of DFS and OS in single stage ADC
Parameters		Stage I			Stage II			Stage IA			Stage IB			Stage IIA
		p (DFS)	p (OS)		p (DFS)	p (OS)		p (DFS)	p (OS)		p (DFS)	p (OS)		p (DFS)	p (OS)
Age
	≤65	0.031	0.485		0.782	0.126		0.323	0.884		0.043	0.432		0.342	0.632
	>65
Tumor size
	≤3cm	0.204	0.396		0.203	0.983		0.683	0.914		0.461	0.829		0.297	0.48
	>3cm
Pleural invasion
	Absent	0.01	0.087		0.41	0.193		0.404	0.559		0.002	0.089		0.528	0.072
	Present
Vascular invasion
	Absent	0.806	0.827		0.148	0.207		0.764	0.467		0.487	0.624		0.16	0.204
	Present
Lymphatic invasion
	Absent	0.01	0.256		0.269	0.304		0.036	0.455		0.171	0.545		0.117	0.216
	Present
Perineural invasion
	Absent	0.81	0.549		0.432	0.528		0.457	0.802		0.506	0.566		0.555	0.164
	Present
Presence of micropapillary
	Absent	0.944	0.606		0.076	0.428		0.633	0.531		0.869	0.329		0.095	0.787
	Present
STAS
	Absent	<0.001	0.191		0.007	0.083		0.009	0.099		0.025	0.738		0.003	0.214
	Present
