# Supplementary material for: Comprehensive analysis of spread through air spaces in lung adenocarcinoma and squamous cell carcinoma using the 8th edition AJCC/UICC staging system
Source: BMC Cancer. 2020 Jul 29;20:705. doi: 10.1186/s12885-020-07200-w (PMC7391600; doi:10.1186/s12885-020-07200-w)
Supplement: Supplementary file 4 — Additional file 4:Supplementary Table 4. Multivariate Cox analysis of DFS in single stage ADC. [file 12885_2020_7200_MOESM4_ESM.xlsx]

## Sheet: Supplementary Table 4
Supplementary Table 4 Multivariate Cox analysis of DFS in single stage ADC
Parameters		DFS
		p	HR (95% CI)
Stage I
Age	>65 vs. ≤65	0.018	0.424(0.208-0.864)
Tumor size	>3cm vs. ≤3cm	-	-
Pleural invasion	Present vs. absent	0.045	1.995(1.015-3.918)
Vascular invasion	Present vs. absent	-	-
Lymphatic invasion	Present vs. absent	0.5	1.282(0.623-2.640)
STAS	Present vs. absent	0.004	3.373(1.486-7.656)
Stage IA
Age	>65 vs. ≤65	-	-
Tumor size	>3cm vs. ≤3cm	-	-
Pleural invasion	Present vs. absent	-	-
Vascular invasion	Present vs. absent	-	-
Lymphatic invasion	Present vs. absent	0.351	1.692(0.560-5.111)
STAS	Present vs. absent	0.061	3.319(0.948-11.623)
Stage IB
Age	>65 vs. ≤65	0.061	0.404(0.156-1.044)
Tumor size	>3cm vs. ≤3cm	-	-
Pleural invasion	Present vs. absent	0.011	4.896(1.437-16.689)
Vascular invasion	Present vs. absent	-	-
Lymphatic invasion	Present vs. absent	-	-
STAS	Present vs. absent	0.06	2.651(0.961-7.310)
